# Supplementary material for: High Concentrations of Se Inhibited the Growth of Rice Seedlings
Source: Plants (Basel). 2024 Jun 6;13(11):1580. doi: 10.3390/plants13111580 (PMC11174541; doi:10.3390/plants13111580)
Supplement: Supplementary file 1 [file plants-13-01580-s001.zip]

Archive with 4 entries (3 files):
- plants-3038798-supplementary-6.4/Supplementary Materials-2024.6.4/
- plants-3038798-supplementary-6.4/Supplementary Materials-2024.6.4/Table S1 Composition and content in hydroponic solution.xls
- plants-3038798-supplementary-6.4/Supplementary Materials-2024.6.4/Table S2-S4 and Figure S1.pdf
- plants-3038798-supplementary-6.4/Supplementary Materials-2024.6.4/Table S5 Primers used for qRT-PCR in the study.xlsx
