# Supplementary material for: High Concentrations of Se Inhibited the Growth of Rice Seedlings
Source: Plants (Basel). 2024 Jun 6;13(11):1580. doi: 10.3390/plants13111580 (PMC11174541; doi:10.3390/plants13111580)
Supplement: Supplementary file 1 [file plants-13-01580-s001.zip › plants-3038798-supplementary-6.4/Supplementary Materials-2024.6.4/Table S1 Composition and content in hydroponic solution.xls]

## Sheet: Sheet1
Table S1: Composition and content in hydroponic solution
Composition	Content (mg/L)	Composition	Content (mg/L)
NH4NO3	114.36	NaH2PO4	38.75
K2SO4	89.22	CaCl2	110.76
MgSO4	197.76	MnCl2 · 4H2O	1.875
(NH4)6 · MO7O24 · 4H2O	0.093	H3BO3	1.168
ZnSO4·7H2O	0.044	CuSO4·5H2O	0.039
FeCl3	5.775	C6H8O7·H2O	14.875
