# Supplementary material for: High Concentrations of Se Inhibited the Growth of Rice Seedlings
Source: Plants (Basel). 2024 Jun 6;13(11):1580. doi: 10.3390/plants13111580 (PMC11174541; doi:10.3390/plants13111580)
Supplement: Supplementary file 1 [file plants-13-01580-s001.zip › plants-3038798-supplementary-6.4/Supplementary Materials-2024.6.4/Table S5 Primers used for qRT-PCR in the study.xlsx]

## Sheet: Sheet1
Table S5 Primers used for qRT-PCR in the study
Gene name	Gene ID	Forward Primer (5' - 3')	Reverse Primer (5' - 3')
OsActin	Os03g0718100	TTCCAGCCTT CCTTCATA	AACGATGTTGCCATATAGAT
OsSMT1	Os10g28630	TCATATCAGGCCACAATTCAG	CCCTCATTACCGTAGTCACC
OsSMT2	Os01g56610	AAGAATGGGTGGAGTCGGAG	GACAAGGCAGGAACAACTAGAG
OsSMT3	Os03g12110	GTCCAAGCCTGTTTACAACC	CTCAACTAAAGCCTGTGCCT
OsFe-SOD	Os06g0143000	CGACGCCGAGGAATTTCTAG	AGGTGGTGTAAGTGTCTCTCATGC
OsCu/Zn-SOD	Os06g0130900	TGTGACGGGA CTTACTCCTGG	CACCCATTCGTAGTATCGCCA
OsCATB	Os06g0727200	GCTGGTGAGAGATACCGGTCA	TCAACCCACCGCTGGAGA
OsAPX6	Os12g0178100	CCCCAAGATCCCCATGATCTA	CCTCTGGCGGGCATTG
OsNRAMP3	Os9267339	TGGTGTGGTGTTCTGATAACTG	CAATTCATCTGGTCTTCAGGAC
OsNRAMP5	Os4342859	AGTGGTTACAGGGAGGCATC	GTCTTCCTCGATAGCACCAAG
